# Supplementary material for: Evaluation of the systemic micro- and macrovasculature in stable angina: A case-control study
Source: PLoS One. 2017 May 25;12(5):e0178412. doi: 10.1371/journal.pone.0178412 (PMC5444845; doi:10.1371/journal.pone.0178412)
Supplement: S1 Data — (XLS) [file pone.0178412.s007.xls]

## Sheet: Sheet1
PONE ID	CADstatus_1yes_0no	NCAstatus_1yes_0no	Gender_1female_2male	Age_years	Height_cm	Weight_kg	Waist_Hip_Ratio	SBP_mmHg	DBP_mmHg	ACEI_AT2B_1yes_0no	CCB_1yes_0no	BB_1yes_0no	Statin_1yes_0no	Fibrates_1yes_0no	Diabetes_1yes_0no	Hypertension_1yes_0no	Hyperlipidaemia_1yes_0no	Family History_1positive_0negative	Smoker_1yes_0no	Stroke&TIA_1yes_0no	Angina_3typical_3atypica_1nonanginall	cad likelihood_3high_2intermediate_1low_0verylow_diamondforrester	Pryor_Probability_SignificantCAD	CAD Likelihood CASSDiamond	CAD Likelihood_Genders et al	ETT_Positive	Myocardial Perfusion SPECT_1pos_0neg	Carotid Plaque score	Carotid Distensibility Coefficient_10minus3_kPa	PWV_m pers second	CIMT_mm	RHI	Reflection_magnitude	AIx	Supine central SBP_mmHg	Supine central DBP_mmHg	Cross_sectional_compliance_m2_kPa_minus1_10minus7
1	1	0	1	53.33	173	68	0.8	162.75	86	1	0	1	1	0	0	0	0	0	0	0	3	3	0.770292	93	77	1		1.5	4.22054	7.26667	0.675592	2.361	0.669182		147	88	12.6174
2	1	0	1	56.3473	172	98	0.921053	147.5	98.5	1	1	1	1	0	1	1	0	0	0	0	3	3	0.981549	93	77	1		3	2.07702	10.0667	0.675592	2.064	0.595806	29	156	106	6.39166
3	1	0	1	47.0929	173	77	0.905263	138	85.75	0	0	1	1	0	0	0	1	1	1	0	2	3	0.564375	51	49	1		6	2.65104	7.1	0.691109	1.74	0.642428	31	123	75	6.33869
4	1	0	2	56.0375	155	70	1.14737	133.75	70.75	1	1	1	0	1	1	1	1	0	0	0	2	2	0.653101	31	28			4.5	6.07213	11.2	0.617263	1.309	0.44634	15.5	112.5	71	30.9849
5	1	0	1	55.79	165	83	1	161.25	84	1	1	1	1	0	0	1	1	1	1	0	3	3	0.948373	93	77	0		5	4.23901	9.93333	1.0172	1.965	0.546524	18	143.5	81	22.8135
6	1	0	2	64.0124	147.4	53.2	0.847826	137.75	78.5	0	1	0	1	0	0	1	1	0	0	0	1	2	0.16454	14	17	1		0	3.81028	10.0667	0.610324	1.474	0.606458	32.6667	127.333	77.6667	6.96942
7	1	0	2	48.5971	154	76	0.852174	133.5	84.5	0	0	1	1	0	1	0	1	1	0	0	3	2	0.55123	55	37	1		1.5	4.48804	8.6	0.711341	1.49	0.61733	30	122.5	85	9.12885
8	1	0	2	52.4736	157	62.75	0.867347	120.25	70.5	0	0	1	1	0	0	0	1	1	1	0	1	0	0.244713	7	12	0		4.8	3.54794	7.3	0.870212	3.065	0.751495	49	117	80	7.68062
9	1	0	1	46.7442	173.5	70.2	0.82	101.25	63.25	1	0	1	1	0	0	0	1	1	1	0	3	3	0.757634	87	69	1		1.5	5.04015	6.46667	0.549212	1.591	0.486512	8.33333	83.6667	55.6667	15.111
10	1	0	2	46.749	157	55.7	0.797872	118.25	73.75	1	0	1	1	0	0	0	0	1	1	0	2	1	0.529011	22	14	1	1	1.5	3.49432		0.590187	1.642	0.665096	37.6667	120	75	5.28645
11	1	0	2	50.7137	161	83.7	0.875	160.5	92.5	0	0	1	1	0	0	1	0	1	1	0	2	2	0.190447	31	20	0		0	4.80133	9.825	0.748193	1.308	0.615716	28	132	85	14.6545
12	1	0	2	47.0131	159.5	107.5	0.820896	136.5	80.75	1	1	1	1	0	0	1	1	1	0	0	3	2	0.359019	55	37	1		1.5	5.04605	8.5	0.630292	2.251	0.648116	27	116	71	11.8998
13	1	0	2	54.0797	157	62.2	0.905263	144	60.5	0	0	1	1	0	1	0	1	1	0	0	3	2	0.965489	73	47	1		6	2.19179	7.9	0.677585	1.639	0.557984	29.6667	136.667	65.3333	5.14649
14	1	0	1	57.2317	175	93.2	0.954955	139	88.5	0	0	1	1	0	0	1	1	1	0	0	3	3	0.886716	93	77	1						2.917	0.592602	26	126	86
15	1	0	1	55.0657	168.5	89	0.943925	118.25	76	0	0	1	1	0	0	0	0	0	0	0	3	3	0.803116	93	77	0						1.861	0.607486	22.6667	116	74
16	1	0	1	57.168	171.5	78	0.928571	149	83	0	1	1	1	0	0	1	0	1	0	0	3	3	0.837853	93	77	1		3	5.0905	7.725	0.825516	1.63	0.667969	30	137	87	14.5538
17	1	0	1	58.4119	173.5	73.9	0.969388	102.75	63.5	1	0	1	1	0	0	1	0	1	0	0	2	2	0.601855	65	49	1	1	0	4.01335	8.53333	0.711614	2.362	0.588083	26	96	60	10.1717
18	1	0	2	57.8824	168	87	0.840336			0	0	1	1	0	0	0	0	1	0	0	2	2	0.612954	31	20	1		1	3.15024	7.1	0.990102	2.02	0.613973	30	127	65	8.88585
19	1	0	1	44.1087	173	77	0.950495	115.75	65	0	1	1	1	0	0	0	0	1	1	0	2	2	0.34995	51	38	0		3	4.9984	6.8	0.737945	1.601	0.524169	19	109	72	12.8715
20	1	0	2	50.343	149	49.6	0.818182	110.5	69.25	0	0	1	0	0	0	0	0	1	1	0	2	2	0.188057	31	20	1		3	4.00119		0.831291	1.233	0.779879	37	117	70	10.1204
21	1	0	2	49.5826	166.5	74.5	0.82243	123.75	85.75	0	0	1	1	0	0	0	0	0	1	0	3	2	0.670591	55	37	0		0	4.9565	7.13333	0.62204	1.949	0.69306	36.5	115	78	12.786
22	1	0	2	64.3142	168.7	82.4	0.827273	174	90	0	0	1	1	0	0	1	0	1	0	0	2	2	0.605294	51	28	0		1.5	2.54621	8.3	0.729535	1.944	0.598869	28.3333	156.667	89	6.14443
23	1	0	2	63.1338	174.5	75.1	0.919192	123.75	63.75	0	1	0	0	0					1		2	2	0.685513	51	28			1.5	3.75527	9.075	0.720605	2.466	0.614369	25.6667	134	68.6667	12.0242
24	1	0	1	41.0226	171.7	74.1	0.938144	122.25	71.5	1	0	1	1	0	0	1	0	1	0	0	3	3	0.456077	87	69	1		3	4.53637	6.2	0.719953	1.44	0.447536	7.33333	113.667	71.3333	11.2969
25	1	0	2	57.7556	160.4	79.9	0.807018	140.5	93.25	1	1	0	1	0	0	0	0	0	0	0	2	2	0.411492	31	20	0		4.5	3.16234		0.711228	3.438	0.577254	27.6667	134.667	89	7.54325
26	1	0	2	60.6991	161	74.9	0.910714	148	84.5	1	0	1	1	0	0	0	0	0	1	0	3	3	0.640715	86	58	1		1.5	3.21728	7.26667	0.753043	1.526	0.657402	34	136	84	6.47307
27	1	0	2	59.0651	168	75.9	0.953271	106.75	60.25	0	0	1	1	0	1	0	1	1	0	0	3	2	0.691388	73	47	0		4.5	3.65448	7.73333	0.701525	1.376	0.48648	15.6667	94.6667	56	7.15657
28	1	0	1	58.736	162.4	59.6	0.851064	154.75	75	1	0	1	1	0	0	0	0	0	0	0	3	3	0.921008	93	77	1		5	3.00609	7.33333	0.733892		0.592103	22.6667	127.333	66	7.84413
29	1	0	1	57.287	168.4	87.2	0.981481	145.75	76.75	1	1	0	1	0	0	1	1	0	0	0	2	2	0.61251	65	49	0		1.5	2.59394	7.76667	0.728681	1.587	0.479137	15	130.667	79	10.0159
30	1	0	1	48.4002	176	93.7	0.963636	128.5	78	0	0	1	1	0	0	0	1	1	0	0	3	3	0.872766	87	69	0		3	4.50279	7.2	0.609619	1.529	0.598597	25	124.333	71.6667	13.758
31	1	0	1	60.3582	171	73	0.919192	137.5	74.5	0	0	1	1	0	0	1	0	1	0	0	3	3	0.911452	94	84	1		6	3.08363	7.85	0.795146	1.577	0.589009	23	121	70	7.94958
32	1	0	2	62.5477	156	71	0.867925	159.75	82.5	0	1	1	0	0	0	1	0	0	1	0	3	3	0.658441	86	58	0		1.5	6.17824	10.3667	0.724029	2.7305	0.525309	27	122.333	81	13.1141
33	1	0	1	60.3451	160	56.1	0.94382	133.25	73.25	0	0	1	1	0	0	0	1	0	0	0	3	3	0.911382	94	84	0		4.5	3.28556	7.4	0.623316	3.199	0.625068	24.6667	119.667	68	8.72891
34	1	0	1	63.2176	177.1	95.6	0.946429	135	81.5	1	0	1	1	0	1	1	1	0	0	0	3	3	0.963587	94	84	1		3	2.91768		0.826972		0.628196	28	121	76	6.76451
35	1	0	1	63.1187	161.5	77.7	0.90566	173.5	91.5	1	0	1	1	0	0	1	1	1	0	0	3	3	0.929104	94	84	1		4.5	2.09532	6.3	0.793125	2.079	0.677174	32	136	89	5.73042
36	1	0	1	68.0686	173	94.5	1.05882	166.25	80.75	1	1	1	1	0	1	1	0	1	0	0	2	2	0.858715	72	59	1		4	1.51747		0.720613	1.429	0.576537	25	149	75	5.98259
37	1	0	1	55.4976	172.5	101	1.05825	141.75	86.5	0	0	1	1	0	0	0	0	1	0	0	3	3	0.890055	93	77	1		1.5	3.26548	8.43333	0.669029	2.085	0.678267	27.5	139	85	8.30944
38	1	0	1	55.2917	170	81.7	0.92233	109.5	60.5	0	0	1	1	0	0	0	0	0	0	0	3	3	0.933619	93	77	1		2.4	3.68654	6.96667	0.771039	2.417	0.518136	18	97.3333	61	9.51381
39	1	0	1	59.2231	175	82.4	0.864078	124	81.5	0	0	1	1	0	0	0	0	1	0	0	3	3	0.888616	93	77	1		3	4.21953	5.36667	0.804145	2.226	0.69002	34	109	73	11.0334
40	1	0	1	63.989	184	79.8	0.911765	127.75	87.25	1	0	1	1	0					0		1	2	0.691102	27	44			1.2	3.5187	7.93333	0.74092	1.769	0.606284	31	113	72	9.47434
41	1	0	1	62.7673	160	66	0.897959	124.5	74.25	0	0	1	1	0	0	0	1	1	0	0	2	2	0.718569	72	59	1		3		6.03333	0.748102	2.223
42	1	0	1	61.8778	175	108.2	0.973451	130.75	74.25	1	0	1	1	0	1	0	0	1	0	0	3	3	0.946175	94	84	1		1.5	4.28175		0.864253		0.768883	11	124	78	9.61327
43	1	0	1	39.1242	175	89	0.989899	137.5	89.5	1	0	1	1	0	0	1	0	1	0	0	3	2	0.403696	87	59	1		3	7.0467	5.45	0.781001	2.351	0.447682	8.66667	109.333	74	21.4752
44	0	1	2	43.2168	148	60	0.86	101.5	65.25	0	0	0	1	0	0	0	1	1	0	0	2	1	0.268497	22	14	0		3		7	0.703089
45	0	1	2	46.412	164	101	1.02609	136.25	74	1	1	0	1	0	0	1	0	1	0	0	3	2	0.494216	55	37	1		3	3.49461	7.3	0.880366	1.887	0.562433	21	113	72	11.13
46	0	1	2	51.2496	168	80.7		168	82.5	1	1	0	0	0	0	1	1	1	0	0	3	2	0.416721	73	47	1		3.6	3.11445	7.43333	0.807804	2.052	0.584617	22.5	150	80	8.43543
47	0	1	1	44.9871	182	98.35	0.837838	142.5	86	0	0	0	0	0	0	0	0	0	0	0	3	3	0.504656	87	69	1		1.5	4.77281	7.775	0.613874	2.413	0.3943	4	120	80	14.874
48	0	1	1	47.9711	178.5	104.3	1.04587	132.75	85.75	0	0	0	0	0	0	0	0	1	0	0	3	3	0.647124	87	69	1	1	0	5.2517	7.06667	0.855977	2.394	0.355852	13	108	77	15.9719
49	0	1	2	54.1132	154	84.85	0.932203	153	79.75	1	1	0	1	0	1	1	0	0	0	0	3	2	0.508768	73	47	1		1.5	3.62658	10.15	0.809717	1.734	0.600622	30.3333	147	91.3333	9.94794
50	0	1	1	52.199	187	108.6	0.947826	141.75	96	0	1	1	0	0	0	1	0	0	0	0	3	3	0.747008	93	77	0		1.2	2.98314	8.56667	0.67241	1.76	0.519193	22	139	100	8.41094
51	0	1	1	49.0663	188.5	111.1	0.983051	130.5	83.75	0	0	0	0	0	0	0	0	0	0	0	1	1	0.224893	13	25	0		0	3.74855	6.4	0.828849	1.562	0.462948	6.33333	116.333	81	11.6323
52	0	1	1	47.332	178.5	88.6	1.10891	143.5	89.25	0	1	0	1	0	0	0	0	0	1	0	2	2	0.576208	51	38			0	4.004	9.15	0.609314	1.687	0.504275	15.6667	127.333	89	13.9722
53	0	1	2	54.9199	155	68.6	0.949495	123.75	82	0	0	0	0	0	0	0	0	1	0	0	2	2	0.181964	31	20	0		0	3.52504		0.717683	2.971	0.650699	40	124	85	6.03958
54	0	1	2	57.0471	145.5	66.2	0.952381	159.75	71	1	0	1	0	0	0	1	0	0	0	0	3	2	0.397385	73	47	1			2.87855	9.86667	0.805423	1.718	0.580369	30	138	74.6667	12.2057
55	0	1	2	59.669	168	70.65	0.923077	129	61.75	0	0	0	1	0	0	0	0	1	0	0	2	2	0.141216	31	20	1		3	2.81487		0.935401	3.771	0.699058	35	133.667	63	6.57093
56	0	1	2	60.0781	165	63	0.958763	134.75	67.25	0	0	0	0	0	0	1	0	0	0	0	1	2	0.116229	14	17	1				8.7		2.061	0.580282	23.6667	118.667	72
57	0	1	1	57.6267	165	63.6	0.873684	89.25	65	0	0	0	1	0	0	0	1	0	1	0	2	2	0.680348	65	49	0	1	0	4.0915	7.15	0.795288	2.056	0.587265	29.5	112.5	73	14.4022
58	0	1	2	59.6448	152.5	70.7	0.882353	137.25	73.75	0	0	0	0	0	0	0	1	0	0	0	0	0	0.0804933	3	3	1	1	2	3.25419	7.2	0.835242	2.453	0.580614	27	117.333	68	6.68289
59	0	1	1	58.8592	188	87.8	0.933333	145.5	95.25	0	0	1	0	0	0	1	0	0	0	0	3	2	0.862075	93	77	1		1.5	3.43226	9.36667	0.818593	2.772	0.738883	38	139	90	9.98461
60	0	1	2	59.4494	156.5	86.1		132.75	83.25	0	0	1	1	0	0	0	0	1	0	0	3	2	0.445622	73	47	0		1.5	2.39271	9.7	0.787487	1.454	0.714891	37	123.5	78	4.92568
61	0	1	2	58.1895	170	0	0.923077	166.25	94.25	1	0	1	1	0	0	1	0	0	0	0	2	2	0.127047	31	20	0	1			11.25		3.062	0.601528	27	132.667	83
62	0	1	2	57.8051	159	51.9	0.811111	132.75	75.5	0	0	0	0	0	0	0	0	0	1	0	3	2	0.612255	73	47	0	0	3	2.80119		0.618484	2.424	0.730261	47.3333	144.333	81.3333	7.22656
63	0	1	2	58.2995	158.4	56.7	0.957895	109.5	59	1	1	0	1	0	1	1	0	0	0	0	3	2	0.594054	73	47	1		0	4.55198	5.9	0.626576	1.982	0.666122	33	103	63	11.518
64	0	1	2	55.403	173.5	65.3	0.821053	140.5	89	0	0	0	0	0	0	0	0	0	0	0	2	2	0.103632	31	20	1		1.2	3.55714	6.86667	0.721537	2.294	0.669214	35.6667	129	85	6.42252
65	0	1	1	58.7989	186	145.6	1.11382	126	79.75	0	0	1	1	0	0	0	0	0	0	0	3	3	0.9473	93	77	0		0	2.71561	8.3	0.764383		0.422034	14	112	77	5.63907
66	0	1	2	63.9522	158.6	73.5	0.880734	142.75	74	1	1	1	1	0	0	1	0	0	0	0	3	3	0.699911	86	58	0		1.5	3.06514	8.7	0.887231	1.743	0.612851	31	131	69	8.09828
67	0	1	2	61.86	174	76.3	0.815534	115.25	82	0	0	0	0	0	0	0	0	1	0	0	3	3	0.495113	86	58	1		0	3.60829	8.23333	0.828461	2.446	0.517805	31.6667	110.333	75.6667	9.11724
68	0	1	1	44.0122	182	76.4	0.919192	130.5	86	0	0	0	1	0	0	0	1	1	1	0	3	3	0.847983	87	69	0		0	5.26588	5.66667	0.636741	2.344	0.603521	21	117.667	80	14.3722
69	0	1	2	70.7388	155	86.8	0.917355			1	1	0	1	0	0	1	1	1	0	0	1	2	0.142031	14	24	1		0	2.64365	11.1	0.590519	1.782	0.622842	26	127	68	8.74044
70	0	1	1	52.4075	184.5	107.9	0.868852	129	82.5	0	0	0	1	0	0	0	1	0	0	0	3	3	0.836973	93	77	0	1	3	2.411	6.9	0.700242	2.134	0.497448	16	123	84.6667	6.34584
71	0	1	2	62.264	156.5	80.7	0.878261	149.5	73.25	0	0	0	0	0	0	0	0	0	0	0	3	3	0.503362	86	58	1		3	2.29823	7.85	0.904366	2.951	0.582744	26.6667	149	73.6667	5.69457
72	0	1	2	62.1814	158.5	45.6	0.855422	108	70	0	0	0	0	0	0	0	0	1	1	0	3	3	0.654929	86	58	0	1	0	3.83784		0.584738	2.156	0.645178	34	119	81	7.57267
73	0	1	2	65.1329	171.2	76.6	0.861111	126.75	82	1	0	0	0	0	0	1	0	0	0	0	1	2	0.15528	14	17	0			2.86043	8.1	0.780755	3.381	0.631594	24	119	81	8.7201
74	0	1	2	61.8465	160	83.1	0.905983	158	92.5	1	0	0	1	0	0	0	1	0	0	0	2	2	0.56763	51	28		1	0	1.97188	9.3	0.835286	1.601	0.475337	20	126.333	81.6667	5.95205
75	0	1	2	65.0006	151.4	59	0.880435	138	84.25	0	0	1	1	0	0	1	1	0	0	0	3	3	0.725717	86	58	0		0	3.43475	6.2	0.686496	3.405	0.686987	32.5	116.5	80	6.00046
76	0	1	2	49.8599	170.7	80.7	0.881818	144.25	93	1	0	0	1	0	0	1	0	1	1	0	3	2	0.530489	55	38	0		0	4.04428	8.56667	0.706734	1.57	0.505595	28.3333	129.333	93	10.9605
77	0	1	2	51.0105	158.5	57.2	0.901099	149.75	81.25	0	1	0	0	0	0	0	0	0	1	0	2	2	0.675939	31	20			0	2.76083	6.35	0.597661	1.839	0.704448	44	131.667	78.3333	8.6182
78	0	1	2	65.0089	156	77.5	0.902655	129.75	86	0	0	0	1	0	0	0	1	0	0	0	1	2	0.611489	14	17			0	3.20518	10.2	0.754085	1.373	0.609045	33	116.333	81	6.66002
79	0	1	1	68.9869	169.5	81.9	0.960784	152.5	84.5	0	1	0	0	0	0	1	0	0	0	0	3	3	0.9417	94	84	0		4	2.24012	10.9	0.849765	2.136	0.657202	33.5	135.5	79	5.27377
80	0	1	2	61.4564	161.3	73.8	0.927273	175.25	92.75	0	0	0	0	0	0	0	0	0	0	0	2	2	0.26492	51	28	1		2.4	2.06803	10	0.636968	2.321	0.618243	41.6667	161	95.3333	4.44865
81	0	1	2	65.0174	159	63.9	0.92	131.75	70.25	0	1	0	0	0	0	0	0	0	0	0	3	3	0.611625	86	58	1		6	5.51759	7.96667	0.650618	2.767	0.566895	32.6667	115.667	69	11.5272
82	0	1	1	53.326	179.5	97	0.944444	130.5	81.25	1	0	1	0	0	0	1	1	1	0	0	2	2	0.527815	65	49	0		0	3.82674		0.676914	2.014	0.502752	35	116	69	12.3217
83	0	1		60.8483	177	94	0.87963	133	86.75	0	0	0	1	0	0	0	0	0	0	0	2	2	0.611046	72	59	1		0	4.42445	7.53333	0.819753	2.053	0.503409	16	129	90	18.6768
84	0	1	2	69.7049	172	74.8	0.801887	151.75	85.5	0	0	0	1	0	0	1	0	0	0	0	2	2	0.273338	51	28	1	1	1.2	2.76545	10.4	0.808834	2.116	0.616782	33.5	139	84	7.728
